# Supplementary material for: Predicting Brain Age and Gender from Brain Volume Data Using Variational Quantum Circuits
Source: Brain Sci. 2024 Apr 19;14(4):401. doi: 10.3390/brainsci14040401 (PMC11048383; doi:10.3390/brainsci14040401)
Supplement: Supplementary file 1 [file brainsci-14-00401-s001.zip]

Archive with 1 entries (1 files):
- brainsci-2958321-supplementary.pdf
